# Supplementary material for: Relationship between Iron Deficiency and Thyroid Function: A Systematic Review and Meta-Analysis
Source: Nutrients. 2023 Nov 15;15(22):4790. doi: 10.3390/nu15224790 (PMC10675576; doi:10.3390/nu15224790)
Supplement: Supplementary file 1 [file nutrients-15-04790-s001.zip]

Archive with 2 entries (2 files):
- nutrients-2672024-Supplementary-Table-S1.pdf
- nutrients-2672024-Supplementary-Table-S2.pdf
